# Supplementary material for: Integrated UAV photogrammetry and SMRM constitutive modeling for spatial stability assessment of layered rock slopes
Source: PLoS One. 2026 Apr 30;21(4):e0341174. doi: 10.1371/journal.pone.0341174 (PMC13132238; doi:10.1371/journal.pone.0341174)
Supplement: S1 File — 10.6084/m9.figshare.29377223. (XLSX) [file pone.0341174.s001.xlsx]

## Sheet: Sheet1
		岩石
	岩层	密度（kg/m3）	弹性模量（GPa）	泊松比	体积模量K(GPa)	剪切模量G(GPa)	粘聚力C(MPa)	内摩擦角φ（°）	拉伸强度σt（MPa）
	⑨1	1860	0.035	0.25	0.0233333	0.014	1	30	0.5
	⑩263	2250	1.975	0.29	1.56746	0.765504	5.3	53.98	2
	⑩363	2650	6.82	0.29	5.4127	2.64341	6.27	62.18	3
