# Supplementary material for: Integrated UAV photogrammetry and SMRM constitutive modeling for spatial stability assessment of layered rock slopes
Source: PLoS One. 2026 Apr 30;21(4):e0341174. doi: 10.1371/journal.pone.0341174 (PMC13132238; doi:10.1371/journal.pone.0341174)
Supplement: S2 File — DOI:10.6084/m9.figshare.29377235. (XLSX) [file pone.0341174.s002.xlsx]

## Sheet: Sheet1
		现场采样窗记录表
		工程名称	柯诸高速公路								记录人
		测点位置	K13+930断面KZKS84								日期		2023.11.03
		采样窗号		窗长a (m)	16.2		窗宽b (m)		3		倾向αs (°)	298	倾角βs (°)	70
		结构面组			交切关系计数					其他
		编号	倾向α(°)	倾角	N0	N1		N2	夹角	隙宽	粗糙度JRC	充填物	胶结程度	备注
				β (°)					θ (°)	t (m)
		1	332	24	0	6		1	10.3	0.001	8	0	0	0
		2	336	49	3	11		3	60	0.001	8	0	0	0
		3	93	81	0	7		0	26	0.001	8	0	0	0
